# Supplementary material for: A genetic correlation scan identifies blood proteins associated with bone mineral density
Source: BMC Musculoskelet Disord. 2022 Jun 3;23:530. doi: 10.1186/s12891-022-05453-z (PMC9164489; doi:10.1186/s12891-022-05453-z)
Supplement: Supplementary file 1 — Additional file 1: Supplementary Table 1. The basic characteristics of the participants included in per cohort and age strata. [file 12891_2022_5453_MOESM1_ESM.xlsx]

## Sheet: Table S1
Supplementary Table 1. The basic characteristics of the participants included in per cohort and age strata
Study	Trait	All							0-15 years							15-30 years							30-45 years							45-60 years							60 or more years
		n	mean	SD	median	min	max		n	mean	SD	median	min	max		n	mean	SD	median	min	max		n	mean	SD	median	min	max		n	mean	SD	median	min	max		n	mean	SD	median	min	max
1982 PELOTAS	Age (yrs)	2688	30.079	0.188	30.076	29.43	31.136									887	29.7925	0.134889	29.8104	29.4298	29.9993		1801	30.3654	0.240517	30.3415	30.0047	31.1355
	Weight (kg)	2688	74.533	16.016	72.35	33.7	119.5									887	73.9967	16.1585	71.3	40.5	118.6		1801	75.0696	15.8744	73.4	33.7	119.5
	Height (cm)	2688	167.232	8.969	166.8	140.6	191.8									887	166.823	9.01533	166.05	140.6	191.8		1801	167.641	8.92262	167.55	143	191.6
	(TB)BMD (g/cm2)	2688	1.217	0.101	1.212	0.917	1.568									887	1.21569	0.100034	1.2101	0.922849	1.55701		1801	1.21897	0.102381	1.21438	0.917425	1.5683
ALSPAC	Age (yrs)	5251	9.93756	0.319736	9.86538	8.80769	11.6539		5251	9.93756	0.319736	9.86538	8.80769	11.6539
	Weight (kg)	5251	34.7448	7.40577	33.2	19.4	79.2		5251	34.7448	7.40577	33.2	19.4	79.2
	Height (cm)	5251	139.679	6.35235	139.5	118.1	164.8		5251	139.679	6.35235	139.5	118.1	164.8
	(TBLH)BMD (g/cm2)	5251	0.777233	0.0534652	0.776402	0.602654	0.981603		5251	0.777233	0.0534652	0.776402	0.602654	0.981603
BMDCS	Age (yrs)	1320	9.568	3.013	9.496	5	14.995		1320	9.568	3.013	9.496	5	14.995
	Weight (kg)	1320	35.244	14.001	31.8	15.3	78.4		1320	35.244	14.001	31.8	15.3	78.4
	Height (cm)	1320	137.261	18.588	136.216	101.867	182.4		1320	137.261	18.588	136.216	101.867	182.4
	(TBLH)BMD (g/cm2)	1320	0.712	0.148	0.693	0.416	1.168		1320	0.712	0.148	0.693	0.416	1.168
BPROOF	Age (yrs)	968	74.594	5.547	74	66	96																														968	74.594	5.547	74	66	96
	Weight (kg)	968	78.094	13.152	77.5	46.7	133.5																														968	78.094	13.152	77.5	46.7	133.5
	Height (cm)	968	170.024	8.879	169.65	145.6	194.7																														968	170.024	8.879	169.65	145.6	194.7
	(TB)BMD (g/cm2)	968	1.117	0.152	1.119	0.675	1.638																														968	1.117	0.152	1.119	0.675	1.638
CHS	Age (yrs)	1188	76.17	4.695	75	67	97																														1188	76.17	4.695	75	67	97
	Weight (kg)	1188	72.802	13.905	71.818	39.55	131.36																														1188	72.802	13.905	71.818	39.55	131.36
	Height (cm)	1188	164.247	9.186	163.35	140	190																														1188	164.247	9.186	163.35	140	190
	(TB)BMD (g/cm2)	1188	26.935	4.434	26.41	16.77	45.25																														1188	26.935	4.434	26.41	16.77	45.25
COPSAC2000	Age (yrs)	271	6.894	0.718	6.55	6.354	10.227		271	6.894	0.718	6.55	6.354	10.227
	Weight (kg)	271	24.59	4.251	24	15.5	40.6		271	24.59	4.251	24	15.5	40.6
	Height (cm)	271	124.4	6.162	124	108.2	143.1		271	124.4	6.162	124	108.2	143.1
	(TBLH)BMD (g/cm2)	271	0.583	0.053	0.577	0.462	0.777		271	0.583	0.053	0.577	0.462	0.777
COPSAC2010	Age (yrs)	436	3.458	0.32	3.4	2.65	4.76		436	3.458	0.32	3.4	2.65	4.76
	Weight (kg)	436	15.88	1.93	15.8	11.7	23.5		436	15.88	1.93	15.8	11.7	23.5
	Height (cm)	436	99.65	5.064	99.65	59.9	115.8		436	99.65	5.064	99.65	59.9	115.8
	(TBLH)BMD (g/cm2)	436	0.45	0.033	0.449	0.344	0.546		436	0.45	0.033	0.449	0.344	0.546
DECODE	Age (yrs)	6794	54.825	16.745	55.4	15.1	92.1									624	23.325	4.13	23.7	15.1	29.9		1267	38.813	4.198	39.9	30	44.9		2089	52.041	4.337	51.6	45	59.9		2814	71.086	6.758	70.6	60	92.1
	Weight (kg)	6794	74.52	15.042	73	35.7	129.3									624	67.96	14.37	65.5	39.3	126.6		1267	74.321	15.057	71.7	43	129.3		2089	76.795	15.158	75.2	38.4	129.3		2814	74.376	14.643	73.2	35.7	129.1
	Height (cm)	6794	168.782	8.756	168	116.5	203									624	170.402	8.565	169	150	197		1267	170.89	8.325	169.5	147	199.5		2089	170.04	8.457	169	116.5	203		2814	166.538	8.702	165.5	139	197.5
	(TB)BMD (g/cm2)	6794	1.067	0.129	1.072	0.669	1.71									624	1.092	0.1	1.0868	0.8171	1.53		1267	1.119	0.095	1.1149	0.8418	1.5103		2089	1.098	0.108	1.0906	0.7576	1.71		2814	1.015	0.143	1.008	0.6691	1.6457
EPIC-Norflok	Age (yrs)	20663	59.136	9.27905	58.8775	39.4935	79.0801																885	42.6969	1.43958	42.7734	39.4935	44.9993		10158	52.4696	4.16034	52.1725	45.002	59.9973		9620	67.6875	4.6423	67.4278	60	79.0801
	Weight (kg)	20650	73.6403	13.0371	72.6	36	160																884	72.2922	13.7548	71.2	42	134		10151	73.9267	13.3658	72.6	36	160		9615	73.4618	12.6011	72.8	36.6	137.6
	Height (cm)	20644	167.124	9.07298	166.7	129	200.2																883	168.934	8.87869	168.4	147.2	193.4		10148	168.154	8.94455	167.7	129	200.2		9613	165.871	9.06124	165.5	138.6	200
	(TB)BMD (g/cm2)	3036	1.13973	0.165686	1.13694	0.642659	1.74081																246	1.17373	0.164873	1.15629	0.737591	1.6411		2117	1.14552	0.159328	1.13968	0.69396	1.74081		673	1.10909	0.180746	1.11066	0.642659	1.68426
ERF	Age (yrs)	2786	48.958	14.345	49.518	16.653	86.501									288	23.8701	3.70108	23.7891	16.6526	29.9477		819	38.1302	4.10315	38.4707	30.0682	44.9922		993	52.5946	4.25248	52.3876	45.0086	59.9874		686	67.1553	5.38823	65.9737	60.0146	86.5006
	Weight (kg)	2631	75.457	15.414	74.2	41.9	161									285	71.772	15.5544	68.7	42.3	125.5		806	76.568	16.8897	74.5	43.2	161		920	76.0351	14.3138	75.4	41.9	142.3		620	74.8484	14.6464	73.8	42.3	145.5
	Height (cm)	2631	167.591	9.398	167	141	196.5									285	171.22	9.3791	170.5	150	195		806	170.165	9.3635	169.95	145.2	196		920	166.907	8.7814	166	143.8	196.5		620	163.595	8.6601	163.4	141	193.5
	(TB)BMD (g/cm2)	2786	1.151	0.113	1.148	0.745	1.557									288	1.165	0.0953949	1.15143	0.928232	1.47091		819	1.18668	0.0992873	1.17722	0.932854	1.54653		993	1.15282	0.103994	1.14769	0.85176	1.51509		686	1.10105	0.128277	1.09576	0.74478	1.55738
Fenland GWAS	Age (yrs)	1268	44.9017	7.2756	45.25	29.4	57.6																620	38.5653	4.10624	39.1	29.4	44.9		648	50.9642	3.49904	50.9	45	57.6
	Weight (kg)	1268	77.7673	15.9072	76.1	42.4	136																620	78.065	16.481	76.6	43.5	136		648	77.4824	15.3455	75.6	42.4	128.1
	Height (cm)	1268	169.733	9.23632	169.1	143.2	200.5																620	170.393	9.29219	170	143.2	200.5		648	169.101	9.14507	168.3	147	198.4
	(TB)BMD (g/cm2)	1268	1.20179	0.122335	1.1949	0.852177	1.68024																620	1.21247	0.121307	1.20237	0.930702	1.67002		648	1.19157	0.122534	1.18882	0.852177	1.68024
Fenland Omics	Age (yrs)	8073	48.9921	7.32434	49.2	30.7	64																2593	40.3749	3.02156	40.7	30.7	44.9		4999	52.2771	4.23048	52.2	45	59.9		481	61.3056	1.01513	61.1	60	64
	Weight (kg)	8073	78.2947	15.7546	77	38.2	138.7																2593	77.4783	15.7699	76	41.5	138.7		4999	78.6589	15.6321	77.4	38.2	135		481	78.91	16.7716	78.3	44.8	135.8
	Height (cm)	8073	170.652	9.43136	170.2	138.1	199.8																2593	171.704	9.51219	171.5	138.1	199.8		4999	170.268	9.33701	169.8	140.4	199		481	168.967	9.44067	168.9	146.8	196.5
	(TB)BMD (g/cm2)	8073	1.21393	0.137195	1.20688	0.757225	1.78361																2593	1.23086	0.126441	1.21991	0.876264	1.68393		4999	1.20924	0.138561	1.20253	0.757225	1.78361		481	1.17151	0.163423	1.1703	0.820358	1.65651
FHS	Age (yrs)	5627	54.5	13.156	53	24	92																1326	40.163	3.891	41	31	45		2537	52.62	4.128	52	46	60		1634	71.225	6.89	71	61	92
	Weight (kg)	5627	76.461	16.463	74.844	37.649	148.327																1326	79.277	17.788	78.4731	42.638	137.894		2537	78.389	16.963	77.112	40.824	148.327		1634	71.211	13.008	70.762	37.649	140.616
	Height (cm)	5627	167.637	9.722	167.005	137.16	199.39																1326	170.275	9.419	170.18	141.605	198.12		2537	168.727	9.311	168.275	143.51	199.39		1634	163.525	9.352	162.56	137.16	191.135
	(TB)BMD (g/cm2)	5627	1.189	0.125	1.195	0.739	1.598																1326	1.241	0.097	1.234	0.919	1.598		2537	1.213	0.104	1.211	0.817	1.55		1634	1.106	0.136	1.106	0.739	1.513
Generation R	Age (yrs)	4070	6.215	0.501	6.072	4.89	9.08		4070	6.215	0.501	6.072	4.89	9.08
	Weight (kg)	4070	23.08	4.085	22.37	13.66	54.95		4070	23.08	4.085	22.37	13.66	54.95
	Height (cm)	4070	119.6	5.909	119.2	99	147		4070	119.6	5.909	119.2	99	147
	(TB/TBLH)BMD (g/cm2)	4070	0.555	0.049	0.551	0.392	0.784		4070	0.555	0.049	0.551	0.392	0.784
GOOD	Age (yrs)	938	18.8974	0.556	18.8397	18.0137	20.1041									938	18.8974	0.556	18.8397	18.0137	20.1041
	Weight (kg)	938	73.89	11.62	72	51.3	127									938	73.89	11.62	72	51.3	127
	Height (cm)	938	181.672	5.909	181.7	161	203									938	181.672	5.909	181.7	161	203
	(TB)BMD (g/cm2)	938	1.24953	0.101	1.2455	0.899	1.615									938	1.24953	0.101	1.2455	0.899	1.615
HABC_EU	Age (yrs)	1585	73.75	2.838	73	69	80																														1585	73.75	2.838	73	69	80
	Weight (kg)	1585	74.27	14.328	73.2	40.8	134.5																														1585	74.27	14.328	73.2	40.8	134.5
	Height (cm)	1585	166.9	9.307	166.6	141.6	194.8																														1585	166.9	9.307	166.6	141.6	194.8
	(TB)BMD (g/cm2)	1585	1.071	0.135	1.068	0.73	1.605																														1585	1.071	0.135	1.068	0.73	1.605
HABC_AA	Age (yrs)	1073	73.42	2.872	73	68	80																														1073	73.42	2.872	73	68	80
	Weight (kg)	1073	77.66	14.898	77.1	33.5	133.8																														1073	77.66	14.898	77.1	33.5	133.8
	Height (cm)	1073	165.3	9.478	164.6	137	200.7																														1073	165.3	9.478	164.6	137	200.7
	(TB)BMD (g/cm2)	1073	1.115	0.146	1.105	0.763	1.706																														1073	1.115	0.146	1.105	0.763	1.706
MROS-USA	Age (yrs)	4670	73.951	5.955	73	65	100																														4670	73.951	5.955	73	65	100
	Weight (kg)	4670	83.421	13.003	82	50.8	136.4																														4670	83.421	13.003	82	50.8	136.4
	Height (cm)	4670	174.494	6.633	174.45	147.15	198.9																														4670	174.494	6.633	174.45	147.15	198.9
	(TB)BMD (g/cm2)	4670	1.167	0.127	1.158	0.765	2.047																														4670	1.167	0.127	1.158	0.765	2.047
NEO	Age (yrs)	802	55.85	5.899	56	45	66																							550	52.71	4.21686	53	45	59		252	62.71	1.78688	63	60	66
	Weight (kg)	802	85.18	16.754	84.3	47.6	161.2																							550	85.66	16.643	84.8	47.6	155.4		252	84.13	16.98	83.1	49	161.2
	Height (cm)	802	174.4	9.727	174	152	200																							550	175	9.738	174	153	200		252	173.2	9.60377	172	152	194
	(TB)BMD (g/cm2)	802	1.142	0.109	1.137	0.852	1.551																							550	1.156	0.1031	1.153	0.8719	1.515		252	1.112	0.116092	1.103	0.8517	1.551
OPRA	Age (yrs)	887	75.22	0.14	75.189	75.03	76																														887	75.22	0.14	75.189	75.03	76
	Weight (kg)	887	66.881	10.596	66	41	109																														887	66.881	10.596	66	41	109
	Height (cm)	887	160.49	5.67	160	140	179																														887	160.49	5.67	160	140	179
	(TB)BMD (g/cm2)	887	1.007	0.098	1.002	0.718	1.422																														887	1.007	0.098	1.002	0.718	1.422
Orcades	Age (yrs)	1162	56.408	13.076	58.04	25.72	87.34																261	38.79	4.084	39.43	30.62	44.96		377	53.056	4.39083	53.27	45	59.99		513	68.4941	5.83096	67.52	60.03	85.63
	Weight (kg)	1162	77.329	15.435	75.45	45.6	148.4																261	77.051	15.972	75	45.7	128.4		377	78.215	14.9683	77.4	45.6	129.1		513	76.8888	15.4677	74.3	45.8	148.4
	Height (cm)	1162	166.473	9.16	165.6	140.6	199.4																261	169.646	9.165	168.1	149.5	199.4		377	167.091	8.7756	165.7	146	193		513	164.315	8.91513	163.1	140.6	186.3
	(TB/TBLH)BMD (g/cm2)	1162	1.059	0.13	1.064	0.688	1.468																261	1.118	0.095	1.107	0.902	1.441		377	1.0766	0.11518	1.074	0.719	1.468		513	1.0162	0.14168	1.006	0.836	1.44
PANIC	Age (yrs)	447	7.64	0.375	7.63	6.77	9		447	7.64	0.375	7.63	6.77	9
	Weight (kg)	447	26.83	4.815	26.02	15.24	51.44		447	26.83	4.815	26.02	15.24	51.44
	Height (cm)	447	128.7	5.597	129.2	110.7	144.7		447	128.7	5.597	129.2	110.7	144.7
	(TB/TBLH)BMD (g/cm2)	447	0.72	0.048	0.717	0.61	0.96		447	0.72	0.048	0.717	0.61	0.96
RAINE	Age (yrs)	920	20.048	0.434	19.966	18.87	22.13									920	20.048	0.434	19.966	18.87	22.13
	Weight (kg)	920	71.758	14.514	69.7	41.9	138.6									920	71.758	14.514	69.7	41.9	138.6
	Height (cm)	920	172.653	9.131	172.5	145	197.5									920	172.653	9.131	172.5	145	197.5
	(TB)BMD (g/cm2)	920	1.07	0.109	1.072	0.774	1.434									920	1.07	0.109	1.072	0.774	1.434
RS1	Age (yrs)	2436	75.27	5.93	74.4	65.23	98.49																														2436	75.27	5.93	74.4	65.23	98.49
	Weight (kg)	2436	76.08	13.17	75.3	36.8	138																														2436	76.08	13.17	75.3	36.8	138
	Height (cm)	2436	166.6	9.219	166	135.3	196																														2436	166.6	9.219	166	135.3	196
	(TB)BMD (g/cm2)	2436	1.109	0.124	1.108	0.726	1.473																														2436	1.109	0.124	1.108	0.726	1.473
RS2	Age (yrs)	750	67.16	6.457	65.17	49.47	91.19																														750	67.16	6.457	65.17	49.47	91.19
	Weight (kg)	750	77.23	12.77	77.2	46.4	123.2																														750	77.23	12.77	77.2	46.4	123.2
	Height (cm)	750	168.8	8.83	168.4	146.9	192.4																														750	168.8	8.83	168.4	146.9	192.4
	(TB)BMD (g/cm2)	750	1.146	0.114	1.147	0.77	1.467																														750	1.146	0.114	1.147	0.77	1.467
RS3	Age (yrs)	2483	57.31	6.94	57.1	45.74	60.22
	Weight (kg)	2483	80.23	15.439	78.9	31.5	153.2
	Height (cm)	2483	170.5	9.511	169.8	145	201
	(TB)BMD (g/cm2)	2483	1.178	0.107	1.176	0.845	1.515
SOF	Age (yrs)	314	79.557	3.949	79	74	97																														314	79.557	3.949	79	74	97
	Weight (kg)	314	66.716	12.443	65.65	37	115.7																														314	66.716	12.443	65.65	37	115.7
	Height (cm)	314	158.223	5.902	158.575	143.05	175.35																														314	158.223	5.902	158.575	143.05	175.35
	(TB/TB)BMD (g/cm2)	314	1.014	0.122	1.011	0.749	1.531																														314	1.014	0.122	1.011	0.749	1.531
TUK	Age (yrs)	4650	48.075	13.885	50	16	84									555	23.9586	3.58699	24	16	29		1308	37.8731	4.25299	38	30	44		1779	52.3822	4.27592	52	45	59		1082	65.3937	4.51703	65	60	84
	Weight (kg)	4650	68.1	13.046	66	35.1	128.1									555	64.5135	13.2645	61.8	35.1	116.4		1308	67.6129	13.5517	65.2	41.3	128.3		1779	69.0309	12.6872	66.9	42.9	125		1082	68.9247	12.6008	67.25	41	123.3
	Height (cm)	4650	163.309	7.224	163	141	204									555	165.728	7.23781	165	141	195		1308	164.439	7.14823	164	143	204		1779	163.09	6.94715	162.5	144	191		1082	160.996	6.99506	161	141	190
	(TB)BMD (g/cm2)	4650	1.151	0.117	1.152	0.732	1.602									555	1.1695	0.100326	1.16699	0.911542	1.57668		1308	1.18906	0.0979646	1.18683	0.935185	1.6021		1779	1.15875	0.110364	1.15348	0.818268	1.49897		1082	1.08344	0.128673	1.06965	0.731638	1.57513
UKBB	Age (yrs)	1559	62.46	7.34	63.3	46.3	77																							558	54.203	3.6463	54.45	46.3	59.9		995	67.1065	4.14583	66.9	60.1	77
	Weight (kg)	1559	77.01	15.52	75.5	39.7	155.4																							558	78.67	17.4169	76.65	42.1	155.4		995	76.1116	14.2924	75	39.7	134.6
	Height (cm)	1559	169.02	9.35	169	144	194																							558	169.894	9.26783	169	147	194		995	168.536	9.36935	168	144	194
	(TB)BMD (g/cm2)	1559	1.209	0.149	1.213	0.759	1.691																							558	1.243	0.133296	1.231	0.879	1.653		995	1.19117	0.153459	1.197	0.759	1.691
